# Supplementary material for: The extraperitoneal French AmbUlatory cesarean section technique leads to improved pain scores and a faster maternal autonomy compared with the intraperitoneal Misgav Ladach technique: A prospective randomized controlled trial
Source: PLoS One. 2021 Jan 22;16(1):e0245645. doi: 10.1371/journal.pone.0245645 (PMC7822305; doi:10.1371/journal.pone.0245645)
Supplement: S1 Dataset — (XLSX) [file pone.0245645.s002.xlsx]

## Sheet: database
PATIENT NUMBER	AGE	TECHNIQUE	WEIGHT	HEIGHT	BMI	GRAVIDITY	PARITY	NUMBER OF PREVIOUS VAGINAL DELIVERIES	NUMBER OF PREVIOUS CESAREAN SECTIONS	NUMBER OF SCARS ON THE UTERUS	GESTATIONAL AGE	PREGNANCY PATHOLOGY	INDICATION OF CESAREAN SECTION	PEROPERATIVE ANTIBIOTICS	URINARY CATHETER	PREVIOUS SCAR CONSIDERATION	TECHNIQUE	technique used to acess to the uterus	delay between skin incision and hysterotomy	color of amniotic fluid	presentation of the fetus during extraction	FETAL EXTRACTION DIFFICULTY	use of instrument to manage fetal extraction	use of winner flow during fetal extraction	time between hysterotomy and fetal extraction in minutes	uterine suture	time spent to suture the uterus	subcutaneal closure	closure of the skin	total duration of the surgery	uterine retraction after the end of the surgery	Blood loss estimation in mL	transfusion	VAS score immediately after the end of the procedure	VAS score 6 hours after surgery	VAS score 12 hours after surgery	VAS score 18 hours after surgery	VAS score 24 hours after surgery	mean VAS score including H6, H12, H18 and H24	maximum score during the first 24 hours after surgery	class of analgesics used at H0 ( immediately after surgery )	class of analgesics used at H6 ( 6 hours )	dose used or prescribed at H6	class of analgesics used at H12	mg dose of prescribed analgesics at H12	class of the prescribed analgesics at H18	mg dose of prescribed analgesics at H18	class of the prescribed analgesics at H24	mg dose of prescribed analgesics at H24
1	42	MLC	82	1.63	30.86	2	2	0	1	1	38	GESTATIONAL DIABETES	GESTATIONAL DIABETES + LABOR INDUCTION CONTRAINDICATED	yes	yes	NO	MLCS	MLC	6	MECONIAL	CEPHALIC	EASY	no	no	2	SURJET	12	no	SEPARATED STITCHES	32	yes	100	no	2	4	2	2	3	2.75	4	3	1	1000	1	200	0	0	0	0
2	37	FAUCS	70	1.59	27.68	1	1	0	0	0	40	PREGNANCY HYPERTENSION	FETAL HEART RATE ABNORMALITY	yes	yes	NO	FAUCS	FAUCS + PERITONEAL BREACH	4	TRANSPARENT	CEPHALIC	EASY	yes	yes	3	PURSE	4	yes	SUBCUTICULAR SUTURE	41	yes	300	no	0	2	2	3	4	2.75	4	0	0	0	0	0	0	0	0	0
3	36	FAUCS	60	1.53	25.63	3	3	1	1	1	39	NONE	ONE SCAR ON THE UTERUS + VAGINAL BIRTH CONTRAINDICATED	yes	yes	YES WITHOUT ABLATION OF SCARRED TISSUE	FAUCS	FAUCS	10	TRANSPARENT	CEPHALIC	DIFFICULT	yes	no	7	PURSE	15	yes	SUBCUTICULAR SUTURE	66	yes	400	no	0	2	2	2	4	2.5	4	0	0	0	0	0	0	0	0	0
4	31	FAUCS	78	1.7	32.7	2	2	0	1	1	39	GESTATIONAL DIABETES	GESTATIONAL DIABETES + LABOR INDUCTION CONTRAINDICATED	yes	yes	YES WITH ABLATION OF SCARRED TISSUE	FAUCS	FAUCS + PERITONEAL BREACH	8	TRANSPARENT	CEPHALIC	EASY	yes	yes	8	PURSE	7	yes	SUBCUTICULAR SUTURE	33	yes	600	no	0	4	4	5	3	4	5	0	1	200	1	200	1	1000	1	200
5	33	MLC	90	1.57	36.5	3	2	0	1	1	39	GESTATIONAL DIABETES	GESTATIONAL DIABETES + LABOR INDUCTION CONTRAINDICATED	yes	yes	YES WITH ABLATION OF SCARRED TISSUE	MLCS	MLC	18	TRANSPARENT	CEPHALIC	EASY	no	yes	3	SURJET	4	yes	SUBCUTICULAR SUTURE	50	yes	200	no	0	6	5	6	3	5	6	3	1	1000	1	1000	1	1000	1	200
6	26	FAUCS	69	1.59	27.29	1	1	0	0	0	39	NONE	VENERIAL DISEASE	yes	yes	NO	FAUCS	FAUCS + PERITONEAL BREACH	7	TRANSPARENT	CEPHALIC	DIFFICULT	yes	yes	5	PURSE	4	no	SUBCUTICULAR SUTURE	40	yes	200	no	0	5	3	5	3	4	5	0	1	1000	1	200	1	1000	0	0
7	35	FAUCS	65	1.59	27.76	4	3	0	2	2	39	NONE	TWO SCARS ON THE UTERUS	yes	yes	YES WITHOUT ABLATION OF SCARRED TISSUE	FAUCS	FAUCS + PERITONEAL BREACH		TRANSPARENT	CEPHALIC	EASY	yes	yes		PURSE		yes	SUBCUTICULAR SUTURE	44	yes	200	no	4	2	2	4	3	2.75	4	0	1	200	1	200	1	200	1	200
8	38	MLC	77	1.59	30.45	2	1	0	0	0	39	NONE	AGED PRIMIPAROUS	yes	yes	NO	MLCS	MLC	5	TRANSPARENT	CEPHALIC	EASY	no	yes	5	SURJET	3	no	SUBCUTICULAR SUTURE	30	yes	200	no	0	4	6	6	4	5	6	3	1	1000	1	1000	1	1000	1	200
9	38	MLC	80	1.54	33.73	4	3	0	2	2	39	GESTATIONAL DIABETES	TWO SCARS ON THE UTERUS	yes	yes	YES WITHOUT ABLATION OF SCARRED TISSUE	MLCS	MLC	6	TRANSPARENT	CEPHALIC	EASY	no	yes	5	SURJET	8	yes	SUBCUTICULAR SUTURE	44	yes	200	no	0	3	7	2	2	3.5	7	3	1	1000	1	1000	0	0	1	200
10	37	MLC	115	1.74	37.98	3	3	1	1	1	38	GESTATIONAL DIABETES	GESTATIONAL DIABETES + LABOR INDUCTION CONTRAINDICATED	yes	yes	YES WITHOUT ABLATION OF SCARRED TISSUE	MLCS	MLC	13	TRANSPARENT	CEPHALIC	EASY	no	yes	2	SURJET	5	yes	SUBCUTICULAR SUTURE	43	yes	200	no	0	4	6	4	3	4.25	6	3	1	1000	1	1000	1	200	1	200
11	28	MLC	107	1.67	38.3	2	1	0	0	0	38	GESTATIONAL DIABETES	BREECH+ VAGINAL BIRTH CONTRAINDICATED	yes	yes	NO	MLCS	MLC	5	TRANSPARENT	BREECH	EASY	no	no	2	SURJET	5	yes	SUBCUTICULAR SUTURE	29	yes	300	no	0	8	4	2	4	4.5	8	3	1	1000	1	200	1	200	1	200
12	46	FAUCS	86	1.64	31.97	6	3	0	2	2	38	PREGNANCY HYPERTENSION	TWO SCARS ON THE UTERUS	yes	yes	YES WITHOUT ABLATION OF SCARRED TISSUE	FAUCS	FAUCS	13	TRANSPARENT	CEPHALIC	EASY	yes	yes	4	PURSE	6	yes	SUBCUTICULAR SUTURE	43	yes	300	no	0	6	5	0	3	3.5	6	0	1	1000	1	1000	0	0	1	200
13	41	FAUCS	80	1.62	30.48	3	3	0	2	2	39	NONE	TWO SCARS ON THE UTERUS	yes	yes	YES WITH ABLATION OF SCARRED TISSUE	FAUCS	FAUCS + PERITONEAL BREACH	15	TRANSPARENT	CEPHALIC	EASY	yes	yes	3	PURSE	5	yes	SUBCUTICULAR SUTURE	47	yes	300	no	0	5	2	1	4	3	5	0	1	1000	1	200	0	0	1	200
14	31	FAUCS	80	1.62	30.48	3	2	0	1	1	39	GESTATIONAL DIABETES	GESTATIONAL DIABETES + LABOR INDUCTION CONTRAINDICATED	yes	yes	YES WITHOUT ABLATION OF SCARRED TISSUE	FAUCS	FAUCS	11	TRANSPARENT	CEPHALIC	DIFFICULT	yes	yes	7	PURSE	10	yes	SUBCUTICULAR SUTURE	50	yes	900	no	0	2	2	6	1	2.75	6	0	1	200	1	200	1	1000	0	0
15	38	MLC	78	1.61	30.09	4	3	0	2	2	39	GESTATIONAL DIABETES	TWO SCARS ON THE UTERUS	yes	yes	YES WITHOUT ABLATION OF SCARRED TISSUE	MLCS	MLC	8	TRANSPARENT	CEPHALIC	EASY	no	no	2	SURJET	8	yes	SUBCUTICULAR SUTURE	40	yes	100	no	0	6	3	4	1	3.5	6	3	1	1000	0	0	1	200	0	0
16	39	FAUCS	80	1.6	31.25	3	3	1	1	1	41	NONE	ONE SCAR ON THE UTERUS + VAGINAL BIRTH CONTRAINDICATED	yes	yes	YES WITHOUT ABLATION OF SCARRED TISSUE	FAUCS	FAUCS	6	MECONIAL	CEPHALIC	EASY	yes	no	5	PURSE	12	yes	SUBCUTICULAR SUTURE	53	yes	900	no	0	6	4	2	2	3.5	6	0	0	0	0	0	0	0	1	200
17	41	FAUCS	80	1.63	30.67	3	3	0	2	2	39	NONE	TWO SCARS ON THE UTERUS	yes	yes	YES WITHOUT ABLATION OF SCARRED TISSUE	FAUCS	FAUCS + PERITONEAL BREACH	5	TRANSPARENT	BREECH	EASY	no	yes	2	PURSE	5	yes	SUBCUTICULAR SUTURE	30	yes	100	no	0	3	3	0	0	1.5	3	0	1	200	0	0	0	0	0	0
18	32	MLC	69	1.56	28.35	3	3	0	2	2	40	NONE	TWO SCARS ON THE UTERUS	yes	yes	YES WITHOUT ABLATION OF SCARRED TISSUE	MLCS	MLC	29	TRANSPARENT	CEPHALIC	DIFFICULT	no	yes	5	SURJET	6	yes	SUBCUTICULAR SUTURE	84	yes	200	no	0	3	4	0	0	1.75	4	3	1	1000	1	200	0	0	0	0
19	40	FAUCS	82	1.62	31.24	3	3	0	2	2	39	NONE	TWO SCARS ON THE UTERUS	yes	yes	YES WITHOUT ABLATION OF SCARRED TISSUE	FAUCS	FAUCS	5	TRANSPARENT	CEPHALIC	EASY	yes	yes	5	PURSE	5	yes	SUBCUTICULAR SUTURE	35	yes	300	no	0	0	0	4	4	2	4	0	0	0	0	0	0	0	1	200
20	36	MLC	71	1.6	27.73	2	2	0	1	1	38	NONE	ONE SCAR ON THE UTERUS + VAGINAL BIRTH CONTRAINDICATED	yes	yes	YES WITH ABLATION OF SCARRED TISSUE	MLCS	MLC	9	TRANSPARENT	CEPHALIC	EASY	no	no	2	SURJET	6	yes	SUBCUTICULAR SUTURE	34	yes	200	no	0	9	5	3	6	5.75	9	3	1	1000	0	0	0	0	1	1000
21	31	MLC	75	1.66	27.21	3	2	0	1	1	39	NONE	ONE SCAR ON THE UTERUS + VAGINAL BIRTH CONTRAINDICATED	yes	yes	YES WITHOUT ABLATION OF SCARRED TISSUE	MLCS	MLC	6	TRANSPARENT	CEPHALIC	EASY	no	no	1	SURJET	4	yes	SUBCUTICULAR SUTURE	32	yes	200	no	0	2	7	9	9	6.75	9	3	1	1000	1	1000	1	1000	1	1000
22	35	FAUCS	66	1.65	24.24	1	1	0	0	0	40	NONE	BREECH+ VAGINAL BIRTH CONTRAINDICATED	yes	yes	NO	FAUCS	FAUCS + PERITONEAL BREACH / INTRAP	5	TRANSPARENT	BREECH	DIFFICULT	no	yes	2	PURSE	13	yes	SUBCUTICULAR SUTURE	36	yes	350	no	0	4	5	2	0	2.75	5	0	1	200	1	200	0	0	0	0
23	32	MLC	70	1.55	30.8	4	3	0	2	2	39	NONE	TWO SCARS ON THE UTERUS	yes	yes	YES WITHOUT ABLATION OF SCARRED TISSUE	MLCS	MLC	7	TRANSPARENT	CEPHALIC	EASY	no	yes	1	SURJET	5	yes	SUBCUTICULAR SUTURE	33	yes	200	no	0	6	3	4	0	3.25	6	3	1	1000	1	200	1	200	1	200
24	30	FAUCS	66	1.57	26.77	5	3	1	1	1	39	GESTATIONAL DIABETES	GESTATIONAL DIABETES + LABOR INDUCTION CONTRAINDICATED	yes	yes	YES WITH ABLATION OF SCARRED TISSUE	FAUCS	FAUCS + PERITONEAL BREACH	20	TRANSPARENT	CEPHALIC	EASY	yes	yes	4	PURSE	10	yes	SUBCUTICULAR SUTURE	396	yes	1500	yes	0	1	2	0	0	0.75	2	0	0	0	1	200	0	0	0	0
25	23	MLC	61	1.55	25.3	2	2	0	1	1	39	GESTATIONAL DIABETES	ONE SCAR ON THE UTERUS + VAGINAL BIRTH CONTRAINDICATED	yes	yes	YES WITH ABLATION OF SCARRED TISSUE	MLCS	MLC	13	TRANSPARENT	CEPHALIC	EASY	no	no	3	SURJET	6	yes	SUBCUTICULAR SUTURE	42	yes	200	no	4	2	0	0	4	1.5	4	3	1	1000	1	200	1	200	0	0
26	38	MLC	92	1.64	34	2	2	0	1	1	39	NONE	ONE SCAR ON THE UTERUS + VAGINAL BIRTH CONTRAINDICATED	yes	yes	YES WITHOUT ABLATION OF SCARRED TISSUE	MLCS	MLC	10	TINTED	CEPHALIC	EASY	no	yes	1	SURJET	15	yes	SUBCUTICULAR SUTURE	32	yes	300	no	1	8	4	4	0	4	8	3	1	1000	0	0	1	200	0	0
27	23	MLC	98	1.69	34.3	1	1	0	0	0	39	NONE	MACROSOMIA	yes	yes	NO	MLCS	MLC	15	TRANSPARENT	CEPHALIC	EASY	no	yes	2	SURJET	5	yes	SUBCUTICULAR SUTURE	40	yes		no	2	2	2	8	8	5	8	3	1	1000	0	0	1	1000	0	0
28	30	MLC	75	1.56	30.8	1	1	0	0	0	40	NONE	DISPROPORTION	yes	yes	NO	MLCS	MLC	2	TRANSPARENT	CEPHALIC	EASY	no	no	2	SURJET	9	yes	SUBCUTICULAR SUTURE	30	yes		no	0	6	4	0	2	3	6	3	1	1000	1	200	0	0	0	0
29	31	FAUCS	79	1.58	31.6	4	3	0	2	2	38	NONE	TWO SCARS ON THE UTERUS	yes	yes	YES WITH ABLATION OF SCARRED TISSUE	FAUCS	FAUCS + PERITONEAL BREACH	13	TRANSPARENT	CEPHALIC	DIFFICULT	yes	yes	7	PURSE	6	yes	SUBCUTICULAR SUTURE	49	yes	200	no	0	0	4	0	0	1	4	0	1	200	1	200	1	200	1	200
30	30	FAUCS	89	1.69	31.16	3	3	0	2	2	39	PREGNANCY HYPERTENSION	TWO SCARS ON THE UTERUS	yes	yes	YES WITHOUT ABLATION OF SCARRED TISSUE	FAUCS	FAUCS + PERITONEAL BREACH	6	TRANSPARENT	CEPHALIC	DIFFICULT	yes	yes	6	PURSE	7	yes	SUBCUTICULAR SUTURE	39	yes		no	0	0	4	4	3	2.75	4	0	0	0	0	0	0	0	0	0
31	37	FAUCS	71	1.53	30.33	6	2	0	1	1	39	GESTATIONAL DIABETES	GESTATIONAL DIABETES + LABOR INDUCTION CONTRAINDICATED	yes	yes	YES WITHOUT ABLATION OF SCARRED TISSUE	FAUCS	FAUCS	13	TRANSPARENT	CEPHALIC	DIFFICULT	yes	no	8	PURSE	8	yes	SUBCUTICULAR SUTURE	35	yes	800	no	0	1	2	0	0	0.75	2	0	0	0	1	200	0	0	0	0
32	26	FAUCS	72	1057	29.2	4	3	0	2	2	39	GESTATIONAL DIABETES	TWO SCARS ON THE UTERUS	yes	yes	YES WITHOUT ABLATION OF SCARRED TISSUE	FAUCS	FAUCS + PERITONEAL BREACH	8	TRANSPARENT	CEPHALIC	EASY	yes	yes	3	PURSE	5	yes	SUBCUTICULAR SUTURE	47	yes	100	no	0	4	5	5	0	3.5	5	0	1	200	1	200	1	1000	0	0
33	23	FAUCS	70	1.67	25	1	1	0	0	0	41	NONE	MACROSOMIA	yes	yes	NO	FAUCS	FAUCS + PERITONEAL BREACH	4	TRANSPARENT	CEPHALIC	EASY	yes	yes	3	PURSE	6	no	SUBCUTICULAR SUTURE	30	yes	200	no	0	3	0	3	1	1.75	3	0	0	0	0	0	0	0	0	0
34	39	FAUCS	68	1.58	27.23	1	1	0	0	0	38	GESTATIONAL DIABETES	BREECH+ VAGINAL BIRTH CONTRAINDICATED	yes	yes	NO	FAUCS	FAUCS + PERITONEAL BREACH	7	TRANSPARENT	BREECH	DIFFICULT	yes	no	8	PURSE	10	yes	SUBCUTICULAR SUTURE	45	yes	200	no	0	3	3	4	0	2.5	4	0	1	200	0	0	1	200	0	0
35	43	MLC	70	1.55	29.13	4	3	0	2	2	39	NONE	TWO SCARS ON THE UTERUS	yes	yes	YES WITHOUT ABLATION OF SCARRED TISSUE	MLCS	MLC	10	TRANSPARENT	CEPHALIC	EASY	no	no	1	SURJET	5	yes	SUBCUTICULAR SUTURE	49	yes	300	no	0	0	4	0	0	1	4	3	1	1000	1	200	1	200	0	0
36	30	MLC	75	1.57	30.4	2	2	0	1	1	40	NONE	ONE SCAR ON THE UTERUS + VAGINAL BIRTH CONTRAINDICATED	yes	yes	YES WITHOUT ABLATION OF SCARRED TISSUE	MLCS	MLC	5	TINTED	CEPHALIC	EASY	no	yes	2	SURJET	3	yes	SUBCUTICULAR SUTURE	30	yes	100	no	4	3	3	4	1	2.75	4	3	1	1000	1	200	1	200	1	200
37	40	MLC	80	1.55	33.3	6	2	0	1	1	39	NONE	ONE SCAR ON THE UTERUS + VAGINAL BIRTH CONTRAINDICATED	yes	yes	YES WITHOUT ABLATION OF SCARRED TISSUE	MLCS	MLC	28	TRANSPARENT	CEPHALIC	EASY	no	yes	1	SURJET	7	yes	SUBCUTICULAR SUTURE	56	yes	210	no	0	4	1	0	3	2	4	3	1	1000	1	200	1	200	1	200
38	31	MLC	74	1.57	30.02	2	2	0	1	1	39	GESTATIONAL DIABETES	GESTATIONAL DIABETES + LABOR INDUCTION CONTRAINDICATED	yes	yes	YES WITHOUT ABLATION OF SCARRED TISSUE	MLCS	MLC	5	TRANSPARENT	CEPHALIC	EASY	no	yes	1	SURJET	11	yes	SUBCUTICULAR SUTURE	29	yes	200	no	3	3	3	4	1	2.75	4	3	1	1000	1	200	1	200	0	0
39	34	MLC	102	1.7	35.29	3	2	0	1	1	39	NONE	ONE SCAR ON THE UTERUS + VAGINAL BIRTH CONTRAINDICATED	yes	yes	YES WITHOUT ABLATION OF SCARRED TISSUE	MLCS	MLC	3	TRANSPARENT	CEPHALIC	EASY	no	no	1	SURJET	6	yes	SEPARATED STITCHES	24	yes	200	no	0	7	5	5	1	4.5	7	3	1	1000	1	1000	1	1000	0	0
40	32	MLC	91	1.64	33.8	2	1	0	0	0	40	NONE	BREECH+ VAGINAL BIRTH CONTRAINDICATED	yes	yes	NO	MLCS	MLC	5	TRANSPARENT	BREECH	DIFFICULT	no	no	2	SURJET	3	yes	SUBCUTICULAR SUTURE	25	yes	400	no	2	4	6	4	2	4	6	3	1	1000	1	1000	1	200	0	0
41	37	MLC	76	1.55	31.6	2	1	0	0	1	38	GESTATIONAL DIABETES	ONE SCAR ON THE UTERUS + VAGINAL BIRTH CONTRAINDICATED	yes	yes	YES WITHOUT ABLATION OF SCARRED TISSUE	MLCS	MLC	4	TRANSPARENT	CEPHALIC	EASY	no	no	1	SURJET	13	yes	SUBCUTICULAR SUTURE	41	yes	300	no	0	3	8	6	8	6.25	8	3	1	1000	1	1000	0	0	1	1000
42	26	MLC	86	1.64	31.9	2	2	0	1	1	39	GESTATIONAL DIABETES	ONE SCAR ON THE UTERUS + VAGINAL BIRTH CONTRAINDICATED	yes	yes	YES WITH ABLATION OF SCARRED TISSUE	MLCS	MLC	9	TRANSPARENT	BREECH	EASY	no	no	3	SURJET	9	yes	SUBCUTICULAR SUTURE	44	yes	400	no	0	1	3	6	1	2.75	6	3	1	1000	1	200	1	1000	1	200
43	29	MLC	77	1.62	29.34	2	2	0	1	1	40	NONE	ONE SCAR ON THE UTERUS + VAGINAL BIRTH CONTRAINDICATED	yes	yes	YES WITHOUT ABLATION OF SCARRED TISSUE	MLCS	MLC	14	TRANSPARENT	CEPHALIC	EASY	no	no	2	SURJET	8	yes	SUBCUTICULAR SUTURE	41	yes	300	no	0	3	8	1	0	3	8	3	1	1000	1	1000	1	200	0	0
44	31	MLC	74	1.61	27.85	3	2	0	1	1	39	NONE	ONE SCAR ON THE UTERUS + VAGINAL BIRTH CONTRAINDICATED	yes	yes	YES WITHOUT ABLATION OF SCARRED TISSUE	MLCS	MLC	6	TRANSPARENT	CEPHALIC	EASY	no	yes	2	SURJET	5	yes	SUBCUTICULAR SUTURE	37	yes	100	no	0	5	7	3	1	4	7	3	1	1000	1	1000	0	0	1	200
45	27	FAUCS	97	1.61	37.5	1	1	0	0	0	39	NONE	MYOPIA	yes	yes	NO	FAUCS	FAUCS	8	TRANSPARENT	CEPHALIC	EASY	yes	yes	5	PURSE	6	yes	SUBCUTICULAR SUTURE	52	yes	200	no	0	2	0	2	0	1	2	0	1	200	0	0	1	200	0	0
46	30	MLC	74	1.63	27.8	1	1	0	0	0	41	NONE	MACROSOMIA	yes	yes	NO	MLCS	MLC	3	TRANSPARENT	CEPHALIC	EASY	no	no	1	SURJET	4	yes	SUBCUTICULAR SUTURE	30	yes	100	no	0	4	4	2	2	3	4	3	1	1000	1	200	0	0	1	200
47	29	FAUCS	89	1.55	37	2	1	0	0	0	41	PREGNANCY HYPERTENSION	VAGINISM	yes	yes	NO	FAUCS	FAUCS + PERITONEAL BREACH	6	TRANSPARENT	CEPHALIC	EASY	yes	yes	2	PURSE	7	yes	SUBCUTICULAR SUTURE	26	yes	100	no	0	1	4	5	1	2.75	5	0	0	0	1	200	0	0	0	0
48	41	MLC	96	1.56	39.4	2	2	0	1	1	39	GESTATIONAL DIABETES	ONE SCAR ON THE UTERUS + VAGINAL BIRTH CONTRAINDICATED	yes	yes	YES WITHOUT ABLATION OF SCARRED TISSUE	MLCS	MLC	20	TRANSPARENT	BREECH	DIFFICULT	no	no	2	SURJET	5	yes	SUBCUTICULAR SUTURE	50	yes	200	no	0	4	5	7	6	5.5	7	3	1	1000	1	1000	0	0	1	1000
49	34	MLC	63.5	1.58	25.5	3	3	0	2	2	39	NONE	TWO SCARS ON THE UTERUS	yes	yes	YES WITH ABLATION OF SCARRED TISSUE	MLCS	MLC	7	TRANSPARENT	CEPHALIC	EASY	no	no	2	SURJET	6	yes	SEPARATED STITCHES	46	yes	100	no	0	5	7	3	5	5	7	3	1	1000	1	1000	0	0	1	1000
50	36	FAUCS	74	1.5	32.88	2	2	1	0	0	39	GESTATIONAL DIABETES	ONE SCAR ON THE UTERUS + VAGINAL BIRTH CONTRAINDICATED	yes	yes	NO	FAUCS	FAUCS	5	TRANSPARENT	CEPHALIC	EASY	yes	yes	4	PURSE	8	yes	SUBCUTICULAR SUTURE	50	yes	150	no	0	3	1	4	0	2	4	0	0	0	1	200	0	0	0	0
51	30	FAUCS	86	1.6	33.59	1	1	0	0	0	40	NONE	BREECH+ VAGINAL BIRTH CONTRAINDICATED	yes	yes	NO	FAUCS	FAUCS	3	TRANSPARENT	BREECH	EASY	no	no	4	PURSE	8	yes	SUBCUTICULAR SUTURE	43	yes	200	no	0	0	0	0	0	0	0	0	0	0	0	0	0	0	0	0
52	39	MLC	70	1.65	25.71	3	3	0	2	2	39	NONE	TWO SCARS ON THE UTERUS	yes	yes	YES WITHOUT ABLATION OF SCARRED TISSUE	MLCS	MLC	4	TRANSPARENT	CEPHALIC	EASY	no	no	1	SURJET	5	yes	SUBCUTICULAR SUTURE	40	yes	100	no	0	8	6	2	2	4.5	8	3	1	1000	1	1000	1	200	1	200
53	42	MLC	85	1.67	30.47	9	9	7	1	1	39	GESTATIONAL DIABETES	ONE SCAR ON THE UTERUS + VAGINAL BIRTH CONTRAINDICATED	yes	yes	YES WITH ABLATION OF SCARRED TISSUE	MLCS	MLC	2	TRANSPARENT	CEPHALIC	EASY	no	no	2	SURJET	3	yes	SUBCUTICULAR SUTURE	30	yes	200	no	1	3	1	1	6	2.75	6	3	1	1000	0	0	0	0	1	1000
54	28	FAUCS	87	1.64	32.34	1	1	0	0	0	39	PREGNANCY HYPERTENSION	AGED PRIMIPAROUS	yes	yes	NO	FAUCS	FAUCS + PERITONEAL BREACH	6	TRANSPARENT	BREECH	EASY	no	yes	4	PURSE	8	yes	SUBCUTICULAR SUTURE	46	yes	200	no	0	0	4	2	3	2.25	4	0	0	0	1	200	0	0	0	0
55	41	MLC	75	1.6	28	4	3	1	1	1	37	NONE	ONE SCAR ON THE UTERUS + VAGINAL BIRTH CONTRAINDICATED	yes	yes	YES WITHOUT ABLATION OF SCARRED TISSUE	MLCS	MLC	9	TRANSPARENT	CEPHALIC	EASY	no	no	2	SURJET	6	yes	SUBCUTICULAR SUTURE	36	yes	200	no	0	3	2	1	1	1.75	3	3	1	1000	1	200	1	200	1	200
56	37	FAUCS	80	1.55	33.29	3	3	0	2	2	38	PREGNANCY HYPERTENSION	TWO SCARS ON THE UTERUS	yes	yes	YES WITHOUT ABLATION OF SCARRED TISSUE	FAUCS	FAUCS	11	TRANSPARENT	CEPHALIC	EASY	yes	yes	5	PURSE	6	yes	SUBCUTICULAR SUTURE	46	yes	150	no	0	1	0	0	0	0.25	1	0	1	200	1	200	1	200	1	200
57	33	FAUCS	88	1.6	34.6	2	2	0	1	1	39	NONE	ONE SCAR ON THE UTERUS + VAGINAL BIRTH CONTRAINDICATED	yes	yes	YES WITHOUT ABLATION OF SCARRED TISSUE	FAUCS	FAUCS	8	TRANSPARENT	CEPHALIC	DIFFICULT	yes	yes	5	PURSE	6	yes	SUBCUTICULAR SUTURE	40	yes	200	no	0	5	3	2	0	2.5	5	0	1	1000	0	0	0	0	0	0
58	26	FAUCS	72	1.62	27.4	3	2	0	1	1	39	GESTATIONAL DIABETES	GESTATIONAL DIABETES + LABOR INDUCTION CONTRAINDICATED	yes	yes	YES WITH ABLATION OF SCARRED TISSUE	FAUCS	FAUCS + PERITONEAL BREACH	5	TRANSPARENT	CEPHALIC	EASY	yes	no	8	PURSE	6	yes	SUBCUTICULAR SUTURE	39	yes	400	no	3	2	1	1	1	1.25	2	0	0	0	0	0	0	0	0	0
59	32	MLC	122	1.72	41.23	4	3	0	2	2	39	NONE	TWO SCARS ON THE UTERUS	yes	yes	YES WITHOUT ABLATION OF SCARRED TISSUE	MLCS	MLC	41	TRANSPARENT	CEPHALIC	DIFFICULT	no	no	2	SURJET	4	yes	SEPARATED STITCHES	120	yes	100	no	6	4	2	2	0	2	4	3	1	1000	1	200	0	0	0	0
60	36	FAUCS	55	1.52	28.8	6	3	1	1	1	39	NONE	ONE SCAR ON THE UTERUS + VAGINAL BIRTH CONTRAINDICATED	yes	yes	YES WITHOUT ABLATION OF SCARRED TISSUE	FAUCS	FAUCS + PERITONEAL BREACH	8	TRANSPARENT	CEPHALIC	EASY	yes	yes	4	PURSE	8	yes	SUBCUTICULAR SUTURE	40	yes	400	no	0	5	4	2	0	2.75	5	0	1	1000	0	0	1	200	0	0
61	42	FAUCS	87	1.58	34.4	3	2	0	1	1	40	GESTATIONAL DIABETES	GESTATIONAL DIABETES + LABOR INDUCTION CONTRAINDICATED	yes	yes	YES WITH ABLATION OF SCARRED TISSUE	FAUCS	FAUCS + PERITONEAL BREACH	6	TRANSPARENT	BREECH	DIFFICULT	no	no	4	PURSE	9	yes	SUBCUTICULAR SUTURE	36	yes	100	no	0	1	0	0	1	0.5	1	0	0	0	0	0	1	200	0	0
62	39	MLC	77	1.57	27.6	6	3	0	2	2	39	NONE	TWO SCARS ON THE UTERUS	yes	yes	YES WITHOUT ABLATION OF SCARRED TISSUE	MLCS	MLC	5	TRANSPARENT	CEPHALIC	EASY	no	no	1	SURJET	5	yes	SUBCUTICULAR SUTURE	38	yes	100	no	4	1	3	4	4	3	4	3	1	1000	1	200	0	0	1	200
63	34	FAUCS	76	1.64	28.25	2	2	0	1	1	39	NONE	TWO SCARS ON THE UTERUS	yes	yes	YES WITHOUT ABLATION OF SCARRED TISSUE	FAUCS	FAUCS	5	TRANSPARENT	CEPHALIC	EASY	yes	no	5	PURSE	10	yes	SUBCUTICULAR SUTURE	52	yes	300	no	0	4	3	2	3	3	4	0	1	200	1	200	1	200	1	200
64	24	FAUCS	96	1.63	36.2	3	3	0	2	2	39	NONE	TWO SCARS ON THE UTERUS	yes	yes	YES WITHOUT ABLATION OF SCARRED TISSUE	FAUCS	FAUCS + PERITONEAL BREACH	7	TRANSPARENT	CEPHALIC	EASY	yes	yes	2	PURSE	8	yes	SUBCUTICULAR SUTURE	37	yes	100	no	0	2	1	1	2	1.5	2	0	1	200	1	200	1	200	1	200
65	26	MLC	95	1.67	34	2	1	0	0	0	39	GESTATIONAL DIABETES	MACROSOMIA	yes	yes	NO	MLCS	MLC	1	TINTED	CEPHALIC	EASY	no	no	1	SURJET	4	yes	SUBCUTICULAR SUTURE	25	yes	100	no	0	6	5	5	2	4.5	6	3	1	1000	0	0	1	1000	0	0
66	34	MLC	94	1.62	35.8	4	3	0	2	2	39	NONE	TWO SCARS ON THE UTERUS	yes	yes	YES WITHOUT ABLATION OF SCARRED TISSUE	MLCS	MLC	5	TRANSPARENT	CEPHALIC	EASY	no	no	1	SURJET	4	yes	SUBCUTICULAR SUTURE	35	yes	400	no	0	5	6	8	5	6	8	3	1	1000	1	1000	1	1000	1	200
67	31	MLC	100	1.69	35	3	3	0	2	2	39	NONE	TWO SCARS ON THE UTERUS	yes	yes	YES WITHOUT ABLATION OF SCARRED TISSUE	MLCS	MLC	10	TINTED	CEPHALIC	EASY	no	no	1	SURJET	5	yes	SUBCUTICULAR SUTURE	47	yes	200	no	0	5	0	0	0	1.25	5	3	1	1000	1	1000	1	200	1	200
68	32	FAUCS	78	1.58	31.2	2	2	0	1	1	39	GESTATIONAL DIABETES	GESTATIONAL DIABETES + LABOR INDUCTION CONTRAINDICATED	yes	yes	YES WITH ABLATION OF SCARRED TISSUE	FAUCS	FAUCS	4	TRANSPARENT	CEPHALIC	EASY	yes	no	2	PURSE	6	yes	SUBCUTICULAR SUTURE	32	yes	100	no	0	3	5	3	0	2.75	5	0	0	0	0	0	0	0	0	0
69	32	MLC	91	1.58	36.4	3	3	0	2	2	40	NONE	TWO SCARS ON THE UTERUS	yes	yes	YES WITHOUT ABLATION OF SCARRED TISSUE	MLCS	MLC	6	TRANSPARENT	CEPHALIC	EASY	no	no	1	SURJET	3	yes	SUBCUTICULAR SUTURE	34	yes	150	no	0	0	6	6	5	4.25	6	3	1	1000	1	200	1	1000	1	1000
70	42	FAUCS	70	1.6	27.43	7	4	3	0	0	39	GESTATIONAL DIABETES	BREECH+ VAGINAL BIRTH CONTRAINDICATED	yes	yes	NO	FAUCS	FAUCS + PERITONEAL BREACH	5	TRANSPARENT	BREECH	EASY	no	yes	3	PURSE	6	yes	SUBCUTICULAR SUTURE	75	yes	500	no	0	0	0	4	1	1.25	4	0	0	0	0	0	1	200	0	0
71	37	FAUCS	92	1.64	34.2	1	1	0	0	0	39	GESTATIONAL DIABETES	MACROSOMIA	yes	yes	NO	FAUCS	FAUCS + PERITONEAL BREACH	9	TRANSPARENT	CEPHALIC	EASY	yes	yes	6	PURSE	5	yes	SUBCUTICULAR SUTURE	32	yes	200	no	0	5	4	1	2	3	5	0	0	0	1	200	1	200	0	0
72	32	FAUCS	97	1.66	35.2	3	2	0	1	1	40	GESTATIONAL DIABETES	GESTATIONAL DIABETES + LABOR INDUCTION CONTRAINDICATED	yes	yes	YES WITH ABLATION OF SCARRED TISSUE	FAUCS	FAUCS	4	TRANSPARENT	CEPHALIC	EASY	no	yes	3	PURSE	4	yes	SUBCUTICULAR SUTURE	40	yes	200	no	0	3	0	1	1	1.25	3	0	0	0	1	200	1	200	1	200
73	26	FAUCS	93	1.62	35.4	2	2	0	1	1	40	NONE	MACROSOMIA	yes	yes	YES WITHOUT ABLATION OF SCARRED TISSUE	FAUCS	FAUCS	15	TRANSPARENT	CEPHALIC	EASY	yes	yes	5	PURSE	10	yes	SUBCUTICULAR SUTURE	47	yes	200	no	0	5	4	3	2	3.5	5	0	1	1000	1	1000	1	200	1	200
74	37	MLC	92	1.7	31.83	2	2	0	1	1	39	GESTATIONAL DIABETES	GESTATIONAL DIABETES + LABOR INDUCTION CONTRAINDICATED	yes	yes	YES WITH ABLATION OF SCARRED TISSUE	MLCS	MLC	5	TRANSPARENT	CEPHALIC	EASY	no	yes	1	SURJET	4	yes	SUBCUTICULAR SUTURE	30	yes	200	no	5	2	2	0	0	1	2	3	1	1000	1	200	0	0	1	200
75	32	MLC	103	1.63	38.72	3	3	1	1	1	40	GESTATIONAL DIABETES	GESTATIONAL DIABETES + LABOR INDUCTION CONTRAINDICATED	yes	yes	YES WITHOUT ABLATION OF SCARRED TISSUE	MLCS	MLC	5	TRANSPARENT	CEPHALIC	EASY	no	yes	1	SURJET	9	yes	SUBCUTICULAR SUTURE	37	yes	200	no	2	4	1	4	2	2.75	4	3	1	1000	1	200	1	200	1	200
76	30	FAUCS	76	1.64	28.25	2	2	0	1	1	39	GESTATIONAL DIABETES	GESTATIONAL DIABETES + LABOR INDUCTION CONTRAINDICATED	yes	yes	YES WITHOUT ABLATION OF SCARRED TISSUE	FAUCS	FAUCS	6	TRANSPARENT	CEPHALIC	DIFFICULT	yes	yes	10	PURSE	8	yes	SUBCUTICULAR SUTURE	66	yes	200	no	0	0	3	0	0	0.75	3	0	1	200	1	200	0	0	1	200
77	42	MLC	83	1.5	36.88	3	3	0	2	2	39	NONE	TWO SCARS ON THE UTERUS	yes	yes	YES WITHOUT ABLATION OF SCARRED TISSUE	MLCS	MLC	9	TRANSPARENT	CEPHALIC	EASY	no	no	1	SURJET	5	yes	SUBCUTICULAR SUTURE	35	yes	150	no	0	1	0	4	3	2	4	3	1	1000	0	0	1	200	1	200
78	31	MLC	93	1.6	36.32	5	3	0	2	2	39	NONE	TWO SCARS ON THE UTERUS	yes	yes	YES WITHOUT ABLATION OF SCARRED TISSUE	MLCS	MLC	15	TRANSPARENT	CEPHALIC	EASY	no	no	1	SURJET	6	yes	SUBCUTICULAR SUTURE	70	yes	200	no	0	4	0	0	0	1	4	3	1	1000	1	200	0	0	0	0
79	34	FAUCS	115	1.74	38.3	2	2	1	0	0	39	PREGNANCY HYPERTENSION	BREECH+ VAGINAL BIRTH CONTRAINDICATED	yes	yes	NO	FAUCS	FAUCS	5	TRANSPARENT	BREECH	DIFFICULT	no	yes	4	PURSE	8	yes	SUBCUTICULAR SUTURE	50	yes	200	no	0	3	4	0	2	2.25	4	0	0	0	0	0	1	200	0	0
80	34	MLC	59	1.59	23.32	4	3	0	2	2	39	NONE	TWO SCARS ON THE UTERUS	yes	yes	YES WITH ABLATION OF SCARRED TISSUE	MLCS	MLC	5	TRANSPARENT	CEPHALIC	EASY	no	no	2	SURJET	4	yes	SUBCUTICULAR SUTURE	35	yes	200	no	0	3	3	7	0	3.25	7	3	1	1000	1	200	0	0	1	200
81	31	FAUCS	92	1.65	33.8	2	2	0	1	1	39	GESTATIONAL DIABETES	GESTATIONAL DIABETES + LABOR INDUCTION CONTRAINDICATED	yes	yes	YES WITH ABLATION OF SCARRED TISSUE	FAUCS	FAUCS	2	TRANSPARENT	CEPHALIC	DIFFICULT	yes	yes	8	PURSE	10	yes	SUBCUTICULAR SUTURE	50	yes	200	no	0	2	1	2	0	1.25	2	0	1	200	0	0	0	0	1	200
82	31	MLC	67	1.54	28.27	2	2	0	1	1	39	NONE	ONE SCAR ON THE UTERUS + VAGINAL BIRTH CONTRAINDICATED	yes	yes	YES WITH ABLATION OF SCARRED TISSUE	MLCS	MLC	3	TRANSPARENT	CEPHALIC	EASY	no	no	2	SURJET	3	yes	SUBCUTICULAR SUTURE	35	yes	200	no	2	2	2	4	2	2.5	4	3	1	1000	1	200	0	0	1	200
83	30	MLC	76	1.7	26.2	2	2	0	1	1	38	NONE	ONE SCAR ON THE UTERUS + VAGINAL BIRTH CONTRAINDICATED	yes	yes	YES WITH ABLATION OF SCARRED TISSUE	MLCS	MLC	7	TRANSPARENT	CEPHALIC	EASY	no	no	1	SURJET	5	yes	SUBCUTICULAR SUTURE	40	yes	200	no	0	3	2	4	2	2.75	4	3	1	1000	0	0	0	0	1	200
84	35	MLC	86	1.63	32.36	1	1	0	0	0	40	PREGNANCY HYPERTENSION	FETAL HEART RATE ABNORMALITY	yes	yes	NO	MLCS	MLC	2	TRANSPARENT	CEPHALIC	EASY	no	no	2	SURJET	6	yes	SUBCUTICULAR SUTURE	36	yes	80	no	0	3	4	3	2	3	4	3	1	1000	1	200	1	200	0	0
85	36	FAUCS	84	1.52	36.35	4	2	0	1	1	38	GESTATIONAL DIABETES	GESTATIONAL DIABETES + LABOR INDUCTION CONTRAINDICATED	yes	yes	YES WITH ABLATION OF SCARRED TISSUE	FAUCS	FAUCS + PERITONEAL BREACH	10	TRANSPARENT	CEPHALIC	EASY	yes	yes	5	PURSE	8	yes	SUBCUTICULAR SUTURE	46	yes	200	no	0	1	3	0	0	1	3	0	0	0	1	200	1	200	0	0
86	36	FAUCS	64	1.64	23.88	3	3	0	2	2	39	NONE	TWO SCARS ON THE UTERUS	yes	yes	YES WITH ABLATION OF SCARRED TISSUE	FAUCS	FAUCS	5	TRANSPARENT	CEPHALIC	EASY	yes	yes	3	PURSE	4	yes	SUBCUTICULAR SUTURE	28	yes	200	no	0	2	5	2	0	2.25	5	0	0	0	0	0	1	200	0	0
87	33	FAUCS	80	1.7	27.68	2	2	0	1	1	39	GESTATIONAL DIABETES	GESTATIONAL DIABETES + LABOR INDUCTION CONTRAINDICATED	yes	yes	YES WITH ABLATION OF SCARRED TISSUE	FAUCS	FAUCS + PERITONEAL BREACH	10	TRANSPARENT	CEPHALIC	EASY	yes	yes	3	PURSE	4	no	SUBCUTICULAR SUTURE	31	yes	100	no	0	0	0	0	0	0	0	0	1	200	1	200	1	200	1	200
88	28	FAUCS	75	1.62	28.57	3	2	0	1	1	39	NONE	ONE SCAR ON THE UTERUS + VAGINAL BIRTH CONTRAINDICATED	yes	yes	YES WITH ABLATION OF SCARRED TISSUE	FAUCS	FAUCS + PERITONEAL BREACH	9	TRANSPARENT	CEPHALIC	EASY	yes	yes	4	PURSE	6	no	SUBCUTICULAR SUTURE	30	yes	200	no	3	5	3	3	1	3	5	0	1	1000	1	1000	1	200	1	200
89	38	MLC	70	1.68	24.8	2	1	0	0	0	40	GESTATIONAL DIABETES	ECHEC DE DECLENCHEMNT POUR GESTATIONAL DIABETES	yes	yes	NO	MLCS	MLC	6	TRANSPARENT	CEPHALIC	EASY	no	no	4	SURJET	2	yes	SUBCUTICULAR SUTURE	34	yes	100	no	1	5	5	5	2	4.25	5	3	1	1000	1	1000	0	0	1	200
90	26	FAUCS	88	1.64	32.71	3	3	0	2	2	39	GESTATIONAL DIABETES	MACROSOMIA	yes	yes	YES WITHOUT ABLATION OF SCARRED TISSUE	FAUCS	FAUCS	24	TRANSPARENT	CEPHALIC	EASY	yes	yes	4	PURSE	12	yes	SUBCUTICULAR SUTURE	80	yes	200	no	1	0	5	5	1	2.75	5	0	1	200	1	200	0	0	0	0
91	29	FAUCS	100	1.72	33.8	2	1	0	0	0	39	GESTATIONAL DIABETES	MACROSOMIA	yes	yes	NO	FAUCS	FAUCS	10	TRANSPARENT	CEPHALIC	EASY	yes	yes	4	PURSE	9	yes	SUBCUTICULAR SUTURE	75	yes	200	no	1	0	3	3	2	2	3	0	1	200	1	200	1	200	0	0
92	39	FAUCS	70	1.6	27.34	1	1	0	0	0	39	NONE	AGED PRIMIPAROUS	yes	yes	NO	FAUCS	FAUCS	3	TRANSPARENT	CEPHALIC	EASY	yes	yes	3	PURSE	9	yes	SUBCUTICULAR SUTURE	38	yes	200	no	1	1	1	2	2	1.5	2	0	1	200	0	0	0	0	0	0
93	37	MLC	95	1.64	35.32	3	3	0	2	2	39	NONE	TWO SCARS ON THE UTERUS	yes	yes	YES WITH ABLATION OF SCARRED TISSUE	MLCS	MLC	4	TRANSPARENT	CEPHALIC	EASY	no	no	1	SURJET	5	yes	SEPARATED STITCHES	35	yes	200	no	5	5	7	5	4	5.25	7	3	1	1000	1	1000	1	1000	1	200
94	27	FAUCS	59	1.6	23.04	2	2	0	1	1	39	GESTATIONAL DIABETES	GESTATIONAL DIABETES + LABOR INDUCTION CONTRAINDICATED	yes	yes	YES WITHOUT ABLATION OF SCARRED TISSUE	FAUCS	FAUCS	4	TRANSPARENT	CEPHALIC	EASY	yes	yes	2	PURSE	4	yes	SUBCUTICULAR SUTURE	29	yes	150	no	0	0	4	2	2	2	4	0	1	200	1	200	0	0	0	0
95	27	FAUCS	75	1.65	27.54	2	2	0	1	1	39	NONE	ONE SCAR ON THE UTERUS + VAGINAL BIRTH CONTRAINDICATED	yes	yes	YES WITH ABLATION OF SCARRED TISSUE	FAUCS	FAUCS	6	TRANSPARENT	CEPHALIC	EASY	yes	yes	3	PURSE	4	yes	SUBCUTICULAR SUTURE	38	yes	100	no	1	1	1	1	1	1	1	0	1	200	1	200	0	0	0	0
96	42	MLC	95	1.62	36.19	2	2	0	1	1	39	GESTATIONAL DIABETES	GESTATIONAL DIABETES + LABOR INDUCTION CONTRAINDICATED	yes	yes	YES WITHOUT ABLATION OF SCARRED TISSUE	MLCS	MLC	4	TRANSPARENT	CEPHALIC	EASY	no	no	3	SURJET	4	yes	SUBCUTICULAR SUTURE	32	yes	100	no	3	5	5	2	2	3.5	5	3	1	1000	0	0	1	200	1	200
97	27	FAUCS	75	1.63	28.22	4	3	0	2	2	38	NONE	TWO SCARS ON THE UTERUS	yes	yes	YES WITH ABLATION OF SCARRED TISSUE	FAUCS	FAUCS	7	TRANSPARENT	CEPHALIC	EASY	yes	yes	4	PURSE	7	yes	SUBCUTICULAR SUTURE	37	yes	100	no	0	5	5	0	5	3.75	5	0	0	0	0	0	0	0	1	1000
98	32	FAUCS	95	1.71	32.48	2	2	1	0	0	40	GESTATIONAL DIABETES	MACROSOMIA	yes	yes	NO	FAUCS	FAUCS	3	TRANSPARENT	CEPHALIC	EASY	yes	yes	3	PURSE	7	yes	SUBCUTICULAR SUTURE	28	yes	100	no	0	1	2	1	0	1	2	0	1	200	1	200	0	0	0	0
99	29	MLC	84	1.6	32.18	2	2	0	1	1	39	GESTATIONAL DIABETES	GESTATIONAL DIABETES + LABOR INDUCTION CONTRAINDICATED	yes	yes	YES WITHOUT ABLATION OF SCARRED TISSUE	MLCS	MLC	9	TRANSPARENT	CEPHALIC	EASY	no	no	1	SURJET	7	yes	SEPARATED STITCHES	40	yes	200	no	5	5	6	6	4	5.25	6	3	1	1000	1	1000	1	1000	1	200
100	22	MLC	57	1.5	25.33	1	1	0	0	0	40	NONE	DISPROPORTION	yes	yes	NO	MLCS	MLC	4	TRANSPARENT	CEPHALIC	EASY	no	no	1	SURJET	5	yes	SUBCUTICULAR SUTURE	40	yes	200	no	5	4	3	2	4	3.25	4	3	1	1000	1	200	1	200	1	200
[truncated: 33 more columns]
